# Supplementary material for: Liquid chromatography-tandem mass spectrometry technology revealed differences in serum metabolites between rheumatoid arthritis patients in different seasons
Source: Front Immunol. 2026 Feb 10;17:1758782. doi: 10.3389/fimmu.2026.1758782 (PMC12929458; doi:10.3389/fimmu.2026.1758782)
Supplement: Supplementary file 1 [file DataSheet1.zip]

Archive with 3 entries (2 files):
- Supplementary materials/
- Supplementary materials/Clinical baseline characteristics.xlsx
- Supplementary materials/Meteorological data.xlsx
