# Supplementary material for: Liquid chromatography-tandem mass spectrometry technology revealed differences in serum metabolites between rheumatoid arthritis patients in different seasons
Source: Front Immunol. 2026 Feb 10;17:1758782. doi: 10.3389/fimmu.2026.1758782 (PMC12929458; doi:10.3389/fimmu.2026.1758782)
Supplement: Supplementary file 1 [file DataSheet1.zip › Supplementary materials/Clinical baseline characteristics.xlsx]

## Sheet: Sheet1
Seasons	Number	Patient Number	Sex	Age(Years)	Duration(Month)	Weight(Kilogram)	Height(Centimeter)	BMI(Kg/m^2)	TJC(Number)	SJC(Number)	VAS(mm)	DAS28-CRP(Scores)	ESR(mm/h)	CRP(mg/L)	RF(RU/mL)	ACPA(RU/mL)	Combined Medication
Spring	1	SP001	Female	55	12	52	158	20.83	22	4	60	6.46737	77	60.14	253.8	37.47	Tramadol
	2	SP002	Female	65	8	65	150	28.8889	16	8	45	5.72021	83	20.13	346.65	400	Ibuprofen
	3	SP003	Male	71	120	50	160	19.5312	18	6	55	6.33969	72	72.69	64.19	400	Ibuprofen
	4	SP004	Female	49	36	51	155	21.2279	18	2	35	5.66332	105	53.82	82.71	400	Unknown
	5	SP005	Female	28	12	62	155	25.8065	16	2	35	5.18728	21	20.31	400	400	Methylprednisolone
	6	SP006	Female	53	144	44	150	19.5556	18	4	30	5.13198	44	8.65	400	74.93	Prednisone
	7	SP007	Female	82	120	39	150	17.3333	12	2	30	5.30142	73	80.8	151.02	400	Methylprednisolone
	8	SP008	Male	76	12	52.5	171	17.9542	14	2	45	5.79409	60	115.48	263.68	400	Celecoxib
	9	SP009	Female	74	12	55	150	24.4444	20	4	25	5.32162	30	12.89	15.07	400	Unknown
	10	SP010	Female	56	240	37.5	158	15.0216	18	2	35	5.90886	91	107.43	400	50.96	Unknown
	11	SP011	Female	64	240	52	150	23.1111	16	2	35	5.01595	11	12.24	365.34	400	Unknown
	12	SP012	Female	73	48	53	153	22.6409	12	2	30	4.98537	50	33	58.9	400	Unknown
	13	SP013	Female	61	60	40	150	17.7778	15	4	45	5.43636	38	21.29	151.7	400	Unknown
	14	SP014	Female	70	96	35	148	15.9788	17	2	35	4.65934	24	3.06	147.37	400	Unknown
	15	SP015	Female	56	6	40	156	16.4366	18	2	30	5.11948	69	13.7	400	10.9	Unknown
Summer	16	SU001	Female	58	120	51	155	21.2279	19	10	60	5.342	51	0.82	32.6	3.05	Unknown
	17	SU002	Female	52	2	55	160	21.4844	14	4	35	5.1392	15	16.67	171.37	400	Unknown
	18	SU003	Male	74	240	65	169	22.7583	8	2	25	4.37443	23	19.34	3.01	400	Prednisone
	19	SU004	Female	69	6	57.5	157	23.3275	16	4	45	5.17086	30	7.75	25.87	2.8	Unknown
	20	SU005	Female	61	72	57.5	155	23.9334	12	2	30	3.91528	26	0.74	33.98	3.1	Unknown
	21	SU006	Female	50	24	48	162	18.2899	22	12	55	5.91941	16	4.19	400	400	Unknown
	22	SU007	Female	38	12	58	150	25.7778	14	1	25	4.82988	55	23.03	213.19	400	Meloxicam
	23	SU008	Female	65	2	66	158	26.4381	13	6	45	5.57898	84	34.4	400	400	Ibuprofen
	24	SU009	Female	55	24	65	156	26.7094	18	4	40	6.0032	78	72.56	351.44	330.7	Tramadol
	25	SU010	Female	53	240	52	150	23.1111	8	2	25	4.61509	37	38.69	386.07	400	Unknown
	26	SU011	Female	42	4	51	150	22.6667	13	2	25	3.84364	6	0.39	27.53	2.69	Unknown
	27	SU012	Female	51	72	58	158	23.2335	10	2	35	5.12557	99	65.08	400	400	Ibuprofen
	28	SU013	Female	47	120	56	155	23.3091	9	1	15	3.16431	12	0.1	33.24	2.03	Unknown
	29	SU014	Female	55	84	67.5	165	24.7934	16	2	30	4.36682	5	1.65	3.86	2.43	Unknown
	30	SU015	Male	61	120	72	156	29.5858	16	5	45	4.87596	4	2.21	9.62	269.28	Unknown
Autumn	31	AU001	Female	52	84	48	155	19.9792	8	1	25	4.28092	91	20.65	214.69	400	Unknown
	32	AU002	Female	20	36	40	155	16.6493	12	2	35	4.09652	11	1.37	7.93	2.79	Unknown
	33	AU003	Female	65	72	50	158	20.0288	11	3	30	4.44233	76	6.39	400	400	Meloxicam
	34	AU004	Female	47	48	52	154	21.9261	12	4	55	5.96409	86	122.62	32.37	5.69	Unknown
	35	AU005	Male	60	240	85	173	28.4005	14	0	30	4.43126	37	13.23	29.22	400	Unknown
	36	AU006	Male	45	36	73	168	25.8645	12	3	35	4.66387	17	7.95	392.62	219.48	Unknown
	37	AU007	Female	47	120	60	152	25.9695	12	0	30	4.28556	90	13.62	15.58	2.49	Unknown
	38	AU008	Female	69	60	55	159	21.7555	8	2	25	4.47035	80	25.55	400	400	Prednisone
	39	AU009	Female	65	120	65	156	26.7094	12	0	35	4.67381	66	34.39	400	400	Methylprednisolone
	40	AU010	Female	56	24	64	155	26.6389	6	0	25	3.01014	31	1.49	29	3.7	Unknown
	41	AU011	Female	45	240	65	156	26.7094	8	1	25	4.07796	57	11.32	400	400	Prednisone
	42	AU012	Female	57	24	64	159	25.3155	12	2	35	5.1533	82	43.63	70.83	400	Prednisone
	43	AU013	Female	30	120	51.5	155	21.436	10	1	25	4.61479	43	31.56	38.4	400	Methylprednisolone
	44	AU014	Female	57	24	58.5	160	22.8516	16	2	35	5.42697	102	40.47	400	400	Unknown
	45	AU015	Male	58	12	60	165	22.0386	12	0	30	4.72117	77	48.03	42.15	400	Ibuprofen
Winter	46	WI001	Female	65	120	68	173	22.7204	26	4	65	7.19432	98	199.82	400	11.28	Ibuprofen
	47	WI002	Female	55	240	64	153	27.3399	12	6	45	5.515	33	35.93	201.06	28.84	Dexamethasone
	48	WI003	Female	79	12	42.5	138	22.3167	20	2	55	6.20356	117	78.04	607.7	400	Unknown
	49	WI004	Female	38	8	100	158	40.0577	10	0	30	4.18291	18	16.58	74.88	2.01	Unknown
	50	WI005	Female	37	84	54	156	22.1893	12	4	35	5.2017	52	31.37	400	400	Unknown
	51	WI006	Male	47	2	55	168	19.487	16	1	50	5.61336	71	52.6	400	400	Unknown
	52	WI007	Female	57	360	44	156	18.0802	15	2	45	5.61349	110	56.5	400	400	Unknown
	53	WI008	Female	55	60	45	150	20	18	4	60	6.43173	104	110.13	400	400	Unknown
	54	WI009	Female	52	24	58.5	156	24.0385	6	0	25	2.99987	7	1.42	321.9	400	Unknown
	55	WI010	Female	54	240	81	160	31.6406	16	3	45	5.8085	101	62.35	205.56	357.65	Unknown
	56	WI011	Female	69	120	60	153	25.6312	8	2	35	4.35189	38	11.95	31.81	400	Unknown
	57	WI012	Female	69	96	38	152	16.4474	8	1	35	4.77834	69	57.43	174.86	400	Unknown
	58	WI013	Male	47	12	62	171	21.2031	4	0	55	4.58857	100	124.13	400	400	Unknown
	59	WI014	Male	52	12	70	169	24.5089	6	2	40	4.0905	23	8.3	197.87	360.02	Ibuprofen
	60	WI015	Female	37	36	50	165	18.3655	8	2	30	4.84879	140	61.54	340.74	400	Unknown
