# Supplementary material for: Liquid chromatography-tandem mass spectrometry technology revealed differences in serum metabolites between rheumatoid arthritis patients in different seasons
Source: Front Immunol. 2026 Feb 10;17:1758782. doi: 10.3389/fimmu.2026.1758782 (PMC12929458; doi:10.3389/fimmu.2026.1758782)
Supplement: Supplementary file 1 [file DataSheet1.zip › Supplementary materials/Meteorological data.xlsx]

## Sheet: Sheet1
September 1, 2023 to August 31, 2024: Continuous Duty
Country	Station No.	Station Name	Date	Average Temperature(℃)	Daily High Temperature(℃)	Daily Low Temperature(℃)	Average Relative Humidity(%)
China	57816	Guiyang City	2023-09-01	21.5	27.3	15.6	58
China	57816	Guiyang City	2023-09-02	23	28.3	18.6	60
China	57816	Guiyang City	2023-09-03	21.6	26.3	18.3	66
China	57816	Guiyang City	2023-09-04	21.5	27.5	18	68
China	57816	Guiyang City	2023-09-05	21.9	27.9	17	68
China	57816	Guiyang City	2023-09-06	23.2	29.8	18.1	69
China	57816	Guiyang City	2023-09-07	22.1	27.3	19.2	77
China	57816	Guiyang City	2023-09-08	22.8	29.2	19.7	82
China	57816	Guiyang City	2023-09-09	23.9	30.6	20	77
China	57816	Guiyang City	2023-09-10	24	28.6	19.8	75
China	57816	Guiyang City	2023-09-11	24.3	30.4	19.2	70
China	57816	Guiyang City	2023-09-12	20.2	25	18.2	77
China	57816	Guiyang City	2023-09-13	18.6	21.4	18	84
China	57816	Guiyang City	2023-09-14	19.5	23.9	16.7	75
China	57816	Guiyang City	2023-09-15	20.3	26.7	15.4	70
China	57816	Guiyang City	2023-09-16	21.9	28.7	16.4	65
China	57816	Guiyang City	2023-09-17	23.4	29.3	19.6	72
China	57816	Guiyang City	2023-09-18	24.2	29.3	20.9	72
China	57816	Guiyang City	2023-09-19	24.2	29.3	21.5	73
China	57816	Guiyang City	2023-09-20	24.9	30.3	22.2	72
China	57816	Guiyang City	2023-09-21	20.2	25.8	18.3	90
China	57816	Guiyang City	2023-09-22	21	26.5	17.2	91
China	57816	Guiyang City	2023-09-23	24.2	29.6	21.6	74
China	57816	Guiyang City	2023-09-24	23	25.3	21	73
China	57816	Guiyang City	2023-09-25	24.2	30	19.7	64
China	57816	Guiyang City	2023-09-26	24.5	29.1	21.3	67
China	57816	Guiyang City	2023-09-27	23.3	27.1	19.8	69
China	57816	Guiyang City	2023-09-28	22.4	27.3	19.6	80
China	57816	Guiyang City	2023-09-29	22.7	28.6	19.3	74
China	57816	Guiyang City	2023-09-30	24.3	29.9	20.7	67
China	57816	Guiyang City	2023-10-01	24.4	30	21.2	66
China	57816	Guiyang City	2023-10-02	25	29.9	21.8	65
China	57816	Guiyang City	2023-10-03	24.5	30.3	21.3	67
China	57816	Guiyang City	2023-10-04	24.8	29.5	21.9	67
China	57816	Guiyang City	2023-10-05	18.7	26.1	16.7	90
China	57816	Guiyang City	2023-10-06	15.9	16.7	15.2	99
China	57816	Guiyang City	2023-10-07	14.8	16.4	14.1	95
China	57816	Guiyang City	2023-10-08	14.8	17.5	13.7	86
China	57816	Guiyang City	2023-10-09	15.8	20.9	12.9	75
China	57816	Guiyang City	2023-10-10	13	16.4	12	87
China	57816	Guiyang City	2023-10-11	13.4	16.8	11.3	82
China	57816	Guiyang City	2023-10-12	14.3	16.7	13.5	96
China	57816	Guiyang City	2023-10-13	13.1	14.6	12.4	100
China	57816	Guiyang City	2023-10-14	14.9	18.8	13	87
China	57816	Guiyang City	2023-10-15	15.8	23.3	10.9	77
China	57816	Guiyang City	2023-10-16	18	24.8	12	65
China	57816	Guiyang City	2023-10-17	19.1	25	12.8	62
China	57816	Guiyang City	2023-10-18	19.7	23.4	17.2	67
China	57816	Guiyang City	2023-10-19	17.9	24.7	14.4	77
China	57816	Guiyang City	2023-10-20	12.2	14.4	11.1	71
China	57816	Guiyang City	2023-10-21	13.5	21.1	8.3	68
China	57816	Guiyang City	2023-10-22	16.1	23.2	9.6	57
China	57816	Guiyang City	2023-10-23	18.4	23.7	13.3	64
China	57816	Guiyang City	2023-10-24	20.5	24.9	17.9	70
China	57816	Guiyang City	2023-10-25	19	23.7	16.6	78
China	57816	Guiyang City	2023-10-26	13.8	16.6	12.9	98
China	57816	Guiyang City	2023-10-27	13.2	14.5	12.2	88
China	57816	Guiyang City	2023-10-28	14.8	20.9	11.6	80
China	57816	Guiyang City	2023-10-29	14.2	18.1	12.2	88
China	57816	Guiyang City	2023-10-30	15.5	23.1	10.1	79
China	57816	Guiyang City	2023-10-31	17.1	24.2	11.4	71
China	57816	Guiyang City	2023-11-01	17.1	24.4	11.2	68
China	57816	Guiyang City	2023-11-02	18.5	23.4	14.5	70
China	57816	Guiyang City	2023-11-03	18.1	21	17.2	84
China	57816	Guiyang City	2023-11-04	18.6	24.5	15	82
China	57816	Guiyang City	2023-11-05	19.4	24.2	17.7	71
China	57816	Guiyang City	2023-11-06	16	20.2	13.8	66
China	57816	Guiyang City	2023-11-07	14.9	18.6	11.4	79
China	57816	Guiyang City	2023-11-08	17.5	21.8	14.9	88
China	57816	Guiyang City	2023-11-09	18.8	25.2	16.7	84
China	57816	Guiyang City	2023-11-10	15.6	17.4	13.3	94
China	57816	Guiyang City	2023-11-11	12.2	13.4	11.5	99
China	57816	Guiyang City	2023-11-12	6.9	11.6	4.9	96
China	57816	Guiyang City	2023-11-13	4.1	6.8	2.3	93
China	57816	Guiyang City	2023-11-14	6.2	9.6	3.9	94
China	57816	Guiyang City	2023-11-15	7.1	8	6.2	96
China	57816	Guiyang City	2023-11-16	9.3	13	7.2	68
China	57816	Guiyang City	2023-11-17	10.1	16.2	4.7	55
China	57816	Guiyang City	2023-11-18	10.7	14.4	8.3	61
China	57816	Guiyang City	2023-11-19	12.7	19.1	9.6	66
China	57816	Guiyang City	2023-11-20	13.6	21.4	7.3	70
China	57816	Guiyang City	2023-11-21	15.7	21	11	60
China	57816	Guiyang City	2023-11-22	14.1	17.2	11.8	70
China	57816	Guiyang City	2023-11-23	11.8	16.1	8.8	89
China	57816	Guiyang City	2023-11-24	12.7	16.6	9.5	87
China	57816	Guiyang City	2023-11-25	15.3	18.2	13.8	77
China	57816	Guiyang City	2023-11-26	12.9	17.6	10.8	88
China	57816	Guiyang City	2023-11-27	13.1	21.5	8.3	82
China	57816	Guiyang City	2023-11-28	13.7	20.8	8.4	67
China	57816	Guiyang City	2023-11-29	13.8	17.2	11	63
China	57816	Guiyang City	2023-11-30	8	14.1	5	97
China	57816	Guiyang City	2023-12-01	4.3	6.7	3.4	90
China	57816	Guiyang City	2023-12-02	4.1	5.9	2.6	99
China	57816	Guiyang City	2023-12-03	6	7.4	5	98
China	57816	Guiyang City	2023-12-04	8	10.9	6.1	90
China	57816	Guiyang City	2023-12-05	9.3	12.9	5.8	87
China	57816	Guiyang City	2023-12-06	11	15	8.6	69
China	57816	Guiyang City	2023-12-07	11.3	20	4.9	65
China	57816	Guiyang City	2023-12-08	12.1	14.7	10.5	70
China	57816	Guiyang City	2023-12-09	14.5	22.6	9	82
China	57816	Guiyang City	2023-12-10	18.5	23.6	15.2	72
China	57816	Guiyang City	2023-12-11	15.6	20	12	72
China	57816	Guiyang City	2023-12-12	10.1	14.3	7	86
China	57816	Guiyang City	2023-12-13	14.3	17.5	11	94
China	57816	Guiyang City	2023-12-14	18.2	22	15.9	75
China	57816	Guiyang City	2023-12-15	15.3	23.7	8.2	80
China	57816	Guiyang City	2023-12-16	1	8.2	-0.4	67
China	57816	Guiyang City	2023-12-17	-2.2	-0.4	-3.5	79
China	57816	Guiyang City	2023-12-18	-1.7	-0.2	-3.5	95
China	57816	Guiyang City	2023-12-19	0.6	2.8	-1.1	82
China	57816	Guiyang City	2023-12-20	1.4	6.2	0.4	72
China	57816	Guiyang City	2023-12-21	1.6	6.1	-1.3	73
China	57816	Guiyang City	2023-12-22	2	7.3	-1.6	59
China	57816	Guiyang City	2023-12-23	2.9	7.5	0.3	60
China	57816	Guiyang City	2023-12-24	3.6	7.3	2.4	69
China	57816	Guiyang City	2023-12-25	5.1	13.9	-0.9	67
China	57816	Guiyang City	2023-12-26	8.9	13.3	6.8	43
China	57816	Guiyang City	2023-12-27	9.4	17.6	4.7	60
China	57816	Guiyang City	2023-12-28	10.7	17	8.1	70
China	57816	Guiyang City	2023-12-29	8.3	13.1	6.3	92
China	57816	Guiyang City	2023-12-30	10.4	17.5	6.2	77
China	57816	Guiyang City	2023-12-31	11.9	19.3	8.4	82
China	57816	Guiyang City	2024-01-01	2.8	5.5	1.3	94
China	57816	Guiyang City	2024-01-02	3.4	4.9	2.2	93
China	57816	Guiyang City	2024-01-03	3.3	5.1	2.2	91
China	57816	Guiyang City	2024-01-04	3.7	5	2.6	98
China	57816	Guiyang City	2024-01-05	4.7	6.7	3.2	94
China	57816	Guiyang City	2024-01-06	8	13.9	5	68
China	57816	Guiyang City	2024-01-07	8.5	18.3	1.1	59
China	57816	Guiyang City	2024-01-08	10.1	17.8	3.2	54
China	57816	Guiyang City	2024-01-09	11.2	19.3	4.6	63
China	57816	Guiyang City	2024-01-10	11.6	19	5.8	63
China	57816	Guiyang City	2024-01-11	13.5	19.2	9.5	64
China	57816	Guiyang City	2024-01-12	16.2	22.1	12.3	65
China	57816	Guiyang City	2024-01-13	15.8	23.6	12	66
China	57816	Guiyang City	2024-01-14	8.7	14.6	6.2	74
China	57816	Guiyang City	2024-01-15	-0.2	6.3	-1.6	88
China	57816	Guiyang City	2024-01-16	-2.2	-0.5	-3	81
China	57816	Guiyang City	2024-01-17	-2.5	-1.1	-3.7	85
China	57816	Guiyang City	2024-01-18	-0.1	3.5	-2.1	80
China	57816	Guiyang City	2024-01-19	1.5	5.5	-0.4	78
China	57816	Guiyang City	2024-01-20	1.5	3.1	0.5	88
China	57816	Guiyang City	2024-01-21	2.5	5	0.5	98
China	57816	Guiyang City	2024-01-22	1.4	4.1	0.7	95
China	57816	Guiyang City	2024-01-23	2.8	5.2	1.5	89
China	57816	Guiyang City	2024-01-24	2.4	7.8	-1	63
China	57816	Guiyang City	2024-01-25	2.9	7.9	1.2	52
China	57816	Guiyang City	2024-01-26	3.3	5.6	1.6	60
China	57816	Guiyang City	2024-01-27	2.8	5.6	0.3	51
China	57816	Guiyang City	2024-01-28	4.1	7	1.5	27
China	57816	Guiyang City	2024-01-29	6.1	13.2	0.9	50
China	57816	Guiyang City	2024-01-30	8.5	18.6	1.1	49
China	57816	Guiyang City	2024-01-31	10.7	17.9	5.5	44
China	57816	Guiyang City	2024-02-01	11.1	17.4	5.5	56
China	57816	Guiyang City	2024-02-02	6.2	13.2	4.8	93
China	57816	Guiyang City	2024-02-03	5.4	6.8	4.2	100
China	57816	Guiyang City	2024-02-04	5.3	8.3	3.5	94
China	57816	Guiyang City	2024-02-05	5.2	8.5	3.2	93
China	57816	Guiyang City	2024-02-06	7.7	14.3	4.5	87
China	57816	Guiyang City	2024-02-07	6.8	10.8	5.5	95
China	57816	Guiyang City	2024-02-08	4.9	5.7	4.3	100
China	57816	Guiyang City	2024-02-09	6.3	10.2	4.2	92
China	57816	Guiyang City	2024-02-10	6.4	8.1	4.4	100
China	57816	Guiyang City	2024-02-11	12.6	22.4	5.8	76
China	57816	Guiyang City	2024-02-12	7.9	19.1	6.2	89
China	57816	Guiyang City	2024-02-13	4.9	8	4.4	91
China	57816	Guiyang City	2024-02-14	3.8	9.9	1.8	86
China	57816	Guiyang City	2024-02-15	3.3	6.3	1	73
China	57816	Guiyang City	2024-02-16	4.1	7.8	1.9	94
China	57816	Guiyang City	2024-02-17	7.7	10.2	4.8	98
China	57816	Guiyang City	2024-02-18	8.9	11.3	7.4	97
China	57816	Guiyang City	2024-02-19	7.6	9.5	6.3	77
China	57816	Guiyang City	2024-02-20	8.7	11	6.6	75
China	57816	Guiyang City	2024-02-21	3.8	10.2	2.5	98
China	57816	Guiyang City	2024-02-22	2.3	2.9	1.7	100
China	57816	Guiyang City	2024-02-23	3	4.1	1.9	100
China	57816	Guiyang City	2024-02-24	5.2	7.5	3.6	87
China	57816	Guiyang City	2024-02-25	6.8	13.2	2.4	71
China	57816	Guiyang City	2024-02-26	6.7	15	1.6	60
China	57816	Guiyang City	2024-02-27	9.8	17.1	3.8	57
China	57816	Guiyang City	2024-02-28	12.7	18.7	10	57
China	57816	Guiyang City	2024-02-29	4.3	6.2	4.1	85
China	57816	Guiyang City	2024-03-01	8.6	13.3	7.2	82
China	57816	Guiyang City	2024-03-02	7.6	8.8	6.3	81
China	57816	Guiyang City	2024-03-03	8.2	11.5	6.4	88
China	57816	Guiyang City	2024-03-04	10.1	18.3	3.4	74
China	57816	Guiyang City	2024-03-05	12.9	16.8	9.4	68
China	57816	Guiyang City	2024-03-06	13.4	15.8	12.5	82
China	57816	Guiyang City	2024-03-07	11.8	13.3	11.4	100
China	57816	Guiyang City	2024-03-08	13	17.3	10.9	79
China	57816	Guiyang City	2024-03-09	14.7	22.7	8.2	63
China	57816	Guiyang City	2024-03-10	16.9	21.5	14.3	63
China	57816	Guiyang City	2024-03-11	15.7	19.2	13.1	74
China	57816	Guiyang City	2024-03-12	9.3	16.6	5.8	90
China	57816	Guiyang City	2024-03-13	7.3	13	4.2	80
China	57816	Guiyang City	2024-03-14	12.7	20.6	6.7	69
China	57816	Guiyang City	2024-03-15	12.9	17.8	9.6	83
China	57816	Guiyang City	2024-03-16	17.1	22.6	14	76
China	57816	Guiyang City	2024-03-17	13.4	18.9	11.3	82
China	57816	Guiyang City	2024-03-18	6.4	12.5	5.2	99
China	57816	Guiyang City	2024-03-19	5.9	8.4	4.3	99
China	57816	Guiyang City	2024-03-20	10.9	21.7	6.6	93
China	57816	Guiyang City	2024-03-21	16.1	27.6	8.5	72
China	57816	Guiyang City	2024-03-22	16.6	25	12.3	73
China	57816	Guiyang City	2024-03-23	12.1	18.4	9.8	90
China	57816	Guiyang City	2024-03-24	11.3	14.4	9.5	87
China	57816	Guiyang City	2024-03-25	9.9	14.2	6.9	83
China	57816	Guiyang City	2024-03-26	9.6	12.1	7.6	77
China	57816	Guiyang City	2024-03-27	8.4	12	6.2	83
China	57816	Guiyang City	2024-03-28	8.1	9.8	6.9	88
China	57816	Guiyang City	2024-03-29	10	13.8	7.2	87
China	57816	Guiyang City	2024-03-30	13.3	20.2	8.9	72
China	57816	Guiyang City	2024-03-31	13.9	19	12	79
China	57816	Guiyang City	2024-04-01	15.2	22	11.1	83
China	57816	Guiyang City	2024-04-02	20.9	28.2	16.5	66
China	57816	Guiyang City	2024-04-03	23.1	28.9	18.5	52
China	57816	Guiyang City	2024-04-04	21.3	28.6	16.1	56
China	57816	Guiyang City	2024-04-05	13.1	22.5	11.4	86
China	57816	Guiyang City	2024-04-06	10.4	14.2	8.6	87
China	57816	Guiyang City	2024-04-07	11.7	16.5	8.4	77
China	57816	Guiyang City	2024-04-08	14.4	21.5	10	62
China	57816	Guiyang City	2024-04-09	15.8	18.8	13.8	65
China	57816	Guiyang City	2024-04-10	16.2	21.6	13.2	78
China	57816	Guiyang City	2024-04-11	19.2	25.2	14.6	75
China	57816	Guiyang City	2024-04-12	19.5	24.5	16.6	76
China	57816	Guiyang City	2024-04-13	22.5	28.4	18.4	68
China	57816	Guiyang City	2024-04-14	19	24.3	17.4	78
China	57816	Guiyang City	2024-04-15	18.6	24.5	13.7	73
China	57816	Guiyang City	2024-04-16	21.7	30.4	14.5	54
China	57816	Guiyang City	2024-04-17	21.4	26.1	19.2	67
China	57816	Guiyang City	2024-04-18	21.7	27.7	18.7	76
China	57816	Guiyang City	2024-04-19	21.3	28.4	16.1	64
China	57816	Guiyang City	2024-04-20	19.8	25.5	16.2	81
China	57816	Guiyang City	2024-04-21	19.7	25.7	15.6	85
China	57816	Guiyang City	2024-04-22	23.5	30.1	20.9	73
China	57816	Guiyang City	2024-04-23	13.8	21.6	10.3	87
China	57816	Guiyang City	2024-04-24	8.6	10.8	7.4	90
China	57816	Guiyang City	2024-04-25	10.5	14.7	7.1	78
China	57816	Guiyang City	2024-04-26	15.4	23.6	9.1	64
China	57816	Guiyang City	2024-04-27	18.4	24.4	15.2	59
China	57816	Guiyang City	2024-04-28	17.1	19.6	15.4	87
China	57816	Guiyang City	2024-04-29	13.9	17.9	9.8	75
China	57816	Guiyang City	2024-04-30	14.9	20.5	10.6	66
China	57816	Guiyang City	2024-05-01	18	22.8	13.9	60
China	57816	Guiyang City	2024-05-02	20.5	25.5	17.5	71
China	57816	Guiyang City	2024-05-03	24.1	31.4	19.3	61
China	57816	Guiyang City	2024-05-04	24.7	32.2	19.2	61
China	57816	Guiyang City	2024-05-05	25.8	32.2	21.5	61
China	57816	Guiyang City	2024-05-06	21	27.6	18.3	81
China	57816	Guiyang City	2024-05-07	16.1	21.2	14.3	87
China	57816	Guiyang City	2024-05-08	11.8	14.4	10.6	92
China	57816	Guiyang City	2024-05-09	13.3	15.2	11.4	98
China	57816	Guiyang City	2024-05-10	14.8	17.6	12.6	92
China	57816	Guiyang City	2024-05-11	14.7	17.1	13.2	87
China	57816	Guiyang City	2024-05-12	15.4	19.4	12.7	82
China	57816	Guiyang City	2024-05-13	16.3	20.3	13	80
China	57816	Guiyang City	2024-05-14	18.6	24	14.6	71
China	57816	Guiyang City	2024-05-15	19.4	24	16.1	77
China	57816	Guiyang City	2024-05-16	22.1	29	18.1	77
China	57816	Guiyang City	2024-05-17	23.5	29.1	19.3	66
China	57816	Guiyang City	2024-05-18	21.9	26.1	19.8	63
China	57816	Guiyang City	2024-05-19	18.7	22.5	17.8	91
China	57816	Guiyang City	2024-05-20	21.4	28.6	17.5	87
China	57816	Guiyang City	2024-05-21	25.6	32.5	20.8	69
China	57816	Guiyang City	2024-05-22	17.7	26.2	15.4	79
China	57816	Guiyang City	2024-05-23	14.4	17.1	12.2	86
China	57816	Guiyang City	2024-05-24	18.3	26.3	13.4	77
China	57816	Guiyang City	2024-05-25	22.2	27.7	18.2	81
China	57816	Guiyang City	2024-05-26	23.8	29	18.9	72
China	57816	Guiyang City	2024-05-27	24.7	28.6	22.1	68
China	57816	Guiyang City	2024-05-28	24.9	29.6	22.2	68
China	57816	Guiyang City	2024-05-29	25.4	30.4	22.5	68
China	57816	Guiyang City	2024-05-30	25.5	30.3	22.1	68
China	57816	Guiyang City	2024-05-31	27.2	33.7	22.3	63
China	57816	Guiyang City	2024-06-01	22	29.1	19.7	87
China	57816	Guiyang City	2024-06-02	24.4	30.4	20.6	79
China	57816	Guiyang City	2024-06-03	23.5	30	19.2	80
China	57816	Guiyang City	2024-06-04	24.9	29.1	22.8	71
China	57816	Guiyang City	2024-06-05	17.6	25.4	16.4	91
China	57816	Guiyang City	2024-06-06	19.7	24.4	15.8	73
China	57816	Guiyang City	2024-06-07	21.2	27.4	17.6	85
China	57816	Guiyang City	2024-06-08	19.9	22.7	18.5	70
China	57816	Guiyang City	2024-06-09	21.6	27.4	17.1	65
China	57816	Guiyang City	2024-06-10	23	30	19.1	52
China	57816	Guiyang City	2024-06-11	22.7	27	19.5	58
China	57816	Guiyang City	2024-06-12	19	23.4	16.7	77
China	57816	Guiyang City	2024-06-13	20.2	26.4	16.3	77
China	57816	Guiyang City	2024-06-14	20.8	24.6	18.3	79
China	57816	Guiyang City	2024-06-15	19.7	21.8	18.3	90
China	57816	Guiyang City	2024-06-16	22.1	25.4	19.5	89
China	57816	Guiyang City	2024-06-17	24.9	29.9	22	76
China	57816	Guiyang City	2024-06-18	24.9	29.6	22.8	79
China	57816	Guiyang City	2024-06-19	21.2	24.4	18.9	92
China	57816	Guiyang City	2024-06-20	23.2	29.3	19.7	82
China	57816	Guiyang City	2024-06-21	20.7	25.6	18.8	96
China	57816	Guiyang City	2024-06-22	18.7	20.8	17.7	86
China	57816	Guiyang City	2024-06-23	19.7	21.5	17.9	86
China	57816	Guiyang City	2024-06-24	20.9	26.1	17.5	84
China	57816	Guiyang City	2024-06-25	22.5	28	18.6	76
China	57816	Guiyang City	2024-06-26	24	30.3	19.5	72
China	57816	Guiyang City	2024-06-27	23.9	28.5	20.6	72
China	57816	Guiyang City	2024-06-28	24.2	28.9	21.7	74
China	57816	Guiyang City	2024-06-29	24.8	29.9	22.4	75
China	57816	Guiyang City	2024-06-30	24	27.9	22.9	83
China	57816	Guiyang City	2024-07-01	25.8	30.3	23.2	76
China	57816	Guiyang City	2024-07-02	26.4	29.8	24	73
China	57816	Guiyang City	2024-07-03	26.4	30.3	24	71
China	57816	Guiyang City	2024-07-04	21.6	26.7	18.8	76
China	57816	Guiyang City	2024-07-05	22.8	29.6	17.6	70
China	57816	Guiyang City	2024-07-06	25.7	30.7	23	71
China	57816	Guiyang City	2024-07-07	26.3	29.8	23.8	71
China	57816	Guiyang City	2024-07-08	25.5	28.5	24.2	78
China	57816	Guiyang City	2024-07-09	24	27.3	20.6	85
China	57816	Guiyang City	2024-07-10	24.9	28.7	21.9	72
China	57816	Guiyang City	2024-07-11	26.1	29.6	22.7	69
China	57816	Guiyang City	2024-07-12	26.4	31.2	23.3	68
China	57816	Guiyang City	2024-07-13	26.2	30.8	23.4	68
China	57816	Guiyang City	2024-07-14	22.1	26.9	19.6	71
China	57816	Guiyang City	2024-07-15	23.2	28.9	18.7	56
China	57816	Guiyang City	2024-07-16	24.9	30.5	19.6	52
China	57816	Guiyang City	2024-07-17	24.7	29.8	19.7	50
China	57816	Guiyang City	2024-07-18	20.4	25.9	19.3	82
China	57816	Guiyang City	2024-07-19	21.5	25.4	19.2	95
China	57816	Guiyang City	2024-07-20	21.8	27	20.3	95
China	57816	Guiyang City	2024-07-21	24.5	29.5	21	77
China	57816	Guiyang City	2024-07-22	23.5	28	20.5	86
China	57816	Guiyang City	2024-07-23	24.4	28.6	21.1	81
China	57816	Guiyang City	2024-07-24	24.4	29.1	21	80
China	57816	Guiyang City	2024-07-25	25.3	29.8	22.3	76
China	57816	Guiyang City	2024-07-26	24.1	26.9	22.4	77
China	57816	Guiyang City	2024-07-27	24	29.1	21.1	84
China	57816	Guiyang City	2024-07-28	22.9	26.9	21.2	91
China	57816	Guiyang City	2024-07-29	23	29.1	20.8	86
China	57816	Guiyang City	2024-07-30	23.8	28.2	21	85
China	57816	Guiyang City	2024-07-31	22.6	26.5	21.4	89
China	57816	Guiyang City	2024-08-01	23	29.1	20.7	83
China	57816	Guiyang City	2024-08-02	22.1	25.2	20.2	92
China	57816	Guiyang City	2024-08-03	22.6	27.3	19.9	90
China	57816	Guiyang City	2024-08-04	24.7	30.1	20.6	79
China	57816	Guiyang City	2024-08-05	25.5	31.1	21.4	77
China	57816	Guiyang City	2024-08-06	24.2	27.7	22.4	85
China	57816	Guiyang City	2024-08-07	23.7	29.1	20.7	86
China	57816	Guiyang City	2024-08-08	24	29.7	21.5	86
China	57816	Guiyang City	2024-08-09	23.4	29	21.1	89
China	57816	Guiyang City	2024-08-10	24.8	30.3	21.7	83
China	57816	Guiyang City	2024-08-11	26	31.5	21.3	73
China	57816	Guiyang City	2024-08-12	25	32.3	21.9	78
China	57816	Guiyang City	2024-08-13	24.3	31.1	22.1	79
China	57816	Guiyang City	2024-08-14	22.5	29.5	20.7	88
China	57816	Guiyang City	2024-08-15	23.6	28.5	19.8	83
China	57816	Guiyang City	2024-08-16	24.8	30.5	20.7	78
China	57816	Guiyang City	2024-08-17	26	32	22.7	73
China	57816	Guiyang City	2024-08-18	26.2	31.6	22.5	70
China	57816	Guiyang City	2024-08-19	25.6	31.8	20.5	61
China	57816	Guiyang City	2024-08-20	24.4	28.7	21.4	71
China	57816	Guiyang City	2024-08-21	23.7	29	20.1	81
China	57816	Guiyang City	2024-08-22	23.3	29.7	20.9	86
China	57816	Guiyang City	2024-08-23	23.4	29.7	20.6	86
China	57816	Guiyang City	2024-08-24	20.9	23.8	19.8	90
China	57816	Guiyang City	2024-08-25	22.1	26.1	19.5	90
China	57816	Guiyang City	2024-08-26	23.5	28.7	20.9	83
China	57816	Guiyang City	2024-08-27	18.9	24.8	17.4	93
China	57816	Guiyang City	2024-08-28	18.6	22.2	17.8	94
China	57816	Guiyang City	2024-08-29	19.4	24.1	16.9	79
China	57816	Guiyang City	2024-08-30	21.1	26.3	16.8	70
China	57816	Guiyang City	2024-08-31	21.1	26.6	15.9	63
